# Supplementary material for: Cluefish: mining the dark matter of transcriptional data series with over-representation analysis enhanced by aggregated biological prior knowledge
Source: NAR Genom Bioinform. 2025 Jul 30;7(3):lqaf103. doi: 10.1093/nargab/lqaf103 (PMC12309373; doi:10.1093/nargab/lqaf103)
Supplement: lqaf103_Supplemental_Files [file lqaf103_supplemental_files.zip]

Archive with 5 entries (5 files):
- supp-1.pdf
- supp-2.xlsx
- supp-3.pdf
- supp-4.pdf
- supp-5.pdf
