# Supplementary material for: Cluefish: mining the dark matter of transcriptional data series with over-representation analysis enhanced by aggregated biological prior knowledge
Source: NAR Genom Bioinform. 2025 Jul 30;7(3):lqaf103. doi: 10.1093/nargab/lqaf103 (PMC12309373; doi:10.1093/nargab/lqaf103)
Supplement: lqaf103_Supplemental_Files [file lqaf103_supplemental_files.zip › supp-2.xlsx]

## Sheet: TOC
SUPPLEMENTARY DATA
Manuscript title	Cluefish: mining the dark matter of transcriptional data series with over-representation analysis enhanced by aggregated biological prior knowledge
Authors	Ellis FRANKLIN1,2,*, Elise BILLOIR1, Philippe VEBER2, Jérémie OHANESSIAN1, Marie Laure DELIGNETTE-MULLER2, Sophie Martine PRUD’HOMME1,*
Affiliations	1 Université de Lorraine, CNRS, LIEC, F-57000 Metz, France
	2 Université Claude Bernard Lyon 1, LBBE, UMR 5558, CNRS, VAS, F-69622 Villeurbanne, France
	* To whom correspondence should be addressed.	Email: ellis.franklin@univ-lorraine.fr
	Correspondence may also be addressed to Sophie Martine PRUD’HOMME.	Email: sophie.prudhomme@univ-lorraine.fr
	Present Address: [Ellis FRANKLIN], Université de Lorraine, CNRS, LIEC, F-57000 Metz, France
			Zebrafish dataset specific
			Rat liver dataset specific
			Poplar root dataset specific
			Two or all datasets
Table of Contents
Tables ordered by appearance in manuscript text.
Supplementary Table S1	Concentration of DBP in stock solution at the beginning (J-1) and the end (J+5) of the exposure experiment
Supplementary Table S2	Versions of tools and resources used for each dataset application of Cluefish
Supplementary Table S3	Results of the standard functional enrichment analysis (simplenrich()) with the entire deregulated gene list from the zebrafish dataset as input
Supplementary Table S4	Results of the standard functional enrichment analysis (simplenrich()) with the entire deregulated gene list from the rat liver dataset as input
Supplementary Table S5	Summary of key values from the PPI network construction and the clustering process for each dataset application of Cluefish
Supplementary Table S6	Summary of key values from the cluster-wise ORA for each dataset application of Cluefish
Supplementary Table S7	Initial functional enrichment analysis results without clustrenrich() filters, prior to cluster fusion and lonely gene fishing for the rat liver dataset
Supplementary Table S8	Results of the cluster merging (clustrfusion()) and lonely gene fishing step (lonelyfishing()) for the rat liver dataset
Supplementary Table S9	Results of the lonely cluster functional enrichment analysis (simplenrich()) for the rat liver dataset
Supplementary Table S10	Final gene clusters from the Cluefish workflow with associated summary BMD values for the rat liver dataset
Supplementary Table S11	Results of the standard functional enrichment analysis (simplenrich()) with the entire deregulated gene list from the poplar root dataset as input
Supplementary Table S12	Intersection matrix of deregulated genes among enriched biological functions identified by standard functional enrichment analysis on the poplar root dataset.
Supplementary Table S13	Initial functional enrichment analysis results without clustrenrich() filters, prior to cluster fusion and lonely gene fishing for the poplar root dataset
Supplementary Table S14	Results of the cluster merging (clustrfusion()) and lonely gene fishing step (lonelyfishing()) for the poplar root dataset
Supplementary Table S15	Results of the lonely cluster functional enrichment analysis (simplenrich()) for the poplar root dataset
Supplementary Table S16	Final gene clusters from the Cluefish workflow with associated summary BMD values for the poplar root dataset
Supplementary Table S17	Initial functional enrichment analysis results without clustrenrich() filters, prior to cluster fusion and lonely gene fishing for the zebrafish dataset
Supplementary Table S18	Results of the cluster merging (clustrfusion()) and lonely gene fishing step (lonelyfishing()) for the zebrafish dataset
Supplementary Table S19	Results of the lonely cluster functional enrichment analysis (simplenrich()) for the zebrafish dataset
Supplementary Table S20	Final gene clusters from the Cluefish workflow with associated summary BMD values for the zebrafish dataset
Supplementary Table S21	Deregulated Hox genes’ transcripts, in the zebrafish dataset
Supplementary Table S22	Deregulated Crystrallin genes’ transcripts associated with eye development and function in the zebrafish dataset
Supplementary Table S23	Left eye area and body length measurements of zebrafish embryos

## Sheet: Table S1
Supplementary Table S1 - Concentration of DBP in stock solution at the beginning (J-1) and the end (J+5) of the exposure experiment. Measurements of J-1 solution was performed on 3 replicate samples.
Day	Replicate	Mean concentration (mg.L-1) and SEM
J-1	1	Mean = 5.4 (SEM = 0.1)
J-1	2
J-1	3
J+5	1	5.6

## Sheet: Table S2
Supplementary Table S2 - Versions of tools and resources used for each dataset application of Cluefish. More recent versions of g:Profiler and StringApp were used for the Populus trichocarpa to maximise annotation depth, as it is less well-annotated. The latest g:Profiler release also includes KEGG pathways for this species, which were absent in earlier versions.
Tool/Resource	Version
	Zebrafish	Rat liver	Poplar root
R	4.4.1 (2024-06-14 ucrt)
DRomics	2.5-2
biomaRt	2.60.1
gprofiler2	0.2.3
g:profiler	e111_eg58_p18_f463989d		e112_eg59_p19_25aa4782
Cytoscape	3.10.2
StringApp	2.1.1		2.2.0
STRING	12.0
clustermaker2	2.3.4

## Sheet: Table S3
Supplementary Table S3 - Results of the standard functional enrichment analysis (simplenrich()) with the entire deregulated gene list from the zebrafish dataset as input. Each row details a significantly enriched biological term* (function/pathway), with the following information: short term name (term_name), unique identifier (term_id), database abbreviation (source), FDR-corrected hypergeometri…
term_name	term_id	source	p_value	term_size	query_size	intersection_size	precision	recall	enrichment_ratio	effective_domain_size
peptide biosynthetic process	GO:0043043	GO:BP	5.6e-28	355	1509	113	0.075	0.32	3.3	15468
lens development in camera-type eye	GO:0002088	GO:BP	4.1e-09	70	1509	28	0.019	0.4	4.1	15468
protein folding	GO:0006457	GO:BP	0.00011	126	1509	31	0.021	0.25	2.5	15468
DNA replication	GO:0006260	GO:BP	0.0037	92	1509	22	0.015	0.24	2.5	15468
intracellular protein transmembrane transport	GO:0065002	GO:BP	0.0093	14	1509	7	0.0046	0.5	5.1	15468
mitotic chromosome condensation	GO:0007076	GO:BP	0.015	11	1509	6	0.004	0.55	5.6	15468
chordate embryonic development	GO:0043009	GO:BP	0.015	180	1509	33	0.022	0.18	1.9	15468
visual perception	GO:0007601	GO:BP	0.019	139	1509	27	0.018	0.19	2	15468
embryonic heart tube morphogenesis	GO:0003143	GO:BP	0.022	36	1509	11	0.0073	0.31	3.1	15468
positive regulation of protein localization	GO:1903829	GO:BP	0.03	17	1509	7	0.0046	0.41	4.2	15468
chromatin organization	GO:0006325	GO:BP	0.036	230	1509	38	0.025	0.17	1.7	15468
ribosome assembly	GO:0042255	GO:BP	0.041	18	1509	7	0.0046	0.39	4	15468
Ribosome	KEGG:03010	KEGG	4.3e-12	102	707	43	0.061	0.42	3.4	5714
DNA replication	KEGG:03030	KEGG	6.4e-07	30	707	17	0.024	0.57	4.6	5714
Mismatch repair	KEGG:03430	KEGG	0.00017	16	707	10	0.014	0.62	5.1	5714
Aminoacyl-tRNA biosynthesis	KEGG:00970	KEGG	0.002	36	707	14	0.02	0.39	3.1	5714
Nucleotide excision repair	KEGG:03420	KEGG	0.0083	46	707	15	0.021	0.33	2.6	5714
Protein processing in endoplasmic reticulum	KEGG:04141	KEGG	0.0083	163	707	36	0.051	0.22	1.8	5714
Cytoplasmic ribosomal proteins	WP:WP324	WP	2.2e-09	60	221	31	0.14	0.52	3.2	1383
DNA replication	WP:WP451	WP	0.00021	33	221	16	0.072	0.48	3	1383

## Sheet: Table S4
Supplementary Table S4 - Results of the standard functional enrichment analysis (simplenrich()) with the entire deregulated gene list from the rat liver dataset as input. Each row details a significantly enriched biological term* (function/pathway), with the following information: short term name (term_name), unique identifier (term_id), database abbreviation (source), FDR-corrected hypergeometri…
term_name	term_id	source	p_value	term_size	query_size	intersection_size	precision	recall	enrichment_ratio	effective_domain_size
ribosome biogenesis	GO:0042254	GO:BP	9.2e-07	26	626	24	0.038	0.92	2.9	1957
Fatty acid degradation	KEGG:00071	KEGG	0.00055	24	494	19	0.038	0.79	2.5	1573
Fatty acid metabolism	KEGG:01212	KEGG	0.014	25	494	17	0.034	0.68	2.2	1573
Ribosome biogenesis in eukaryotes	KEGG:03008	KEGG	0.014	15	494	12	0.024	0.8	2.5	1573
Peroxisome	KEGG:04146	KEGG	0.014	27	494	18	0.036	0.67	2.1	1573
Beta oxidation meta pathway	WP:WP372	WP	0.022	15	254	12	0.047	0.8	2.4	774

## Sheet: Table S5
Supplementary Table S5 - Summary of key values from the PPI network construction and the clustering process for each dataset application of Cluefish. This includes the number of proteins (nodes) and interactions (edges) in the network, the total clusters formed, and the number of proteins and corresponding genes (Ensembl gene IDs) used in the clustering.
Category	Value
	Zebrafish	Rat liver	Poplar root
Proteins in PPI network	2213	746	3719
Interactions in PPI network	3477	829	15214
Clusters formed	204	117	180
Proteins part of clusters	789	421	1485

## Sheet: Table S6
Supplementary Table S6 - Summary of key values from the cluster-wise ORA for each dataset application of Cluefish. This includes values of clusters and genes participating in functional enrichment, the enriched biological functions in GO:BP, KEGG and WP, both before and after applying all Cluefish filters: size filter, biological function size filter, and enrichment gene count filter.
Category	Zebrafish		Rat liver		Poplar root
	Pre-filter	Post-filter	Pre-filter	Post-filter	Pre-filter	Post-filter
Clusters in enrichment	52	47	11	11	65	19
Genes in enrichment	316	286	94	93	173	71
Enriched GO:BP functions	114	41	39	17	146	20
Enriched KEGG functions	91	51	98	68	47	10
Enriched WP functions	18	10	128	8	NA	NA

## Sheet: Table S7
Supplementary Table S7 - Initial functional enrichment analysis results without clustrenrich() filters, prior to cluster fusion and lonely gene fishing for the rat liver dataset. Each row details a significantly enriched biological term* (function/pathway) and its associated cluster, with the following information: cluster number (query), short term name (term_name), unique identifier (term_id), …
query	term_name	term_id	source	p_value	term_size	query_size	intersection_size	precision	recall	enrichment_ratio	effective_domain_size
1	ribosome biogenesis	GO:0042254	GO:BP	8.2e-19	26	21	13	0.62	0.5	47	1957
1	Ribosome biogenesis in eukaryotes	KEGG:03008	KEGG	2.1e-17	15	8	8	1	0.53	100	1573
2	organic acid catabolic process	GO:0016054	GO:BP	1.4e-15	56	14	12	0.86	0.21	30	1957
2	Fatty acid degradation	KEGG:00071	KEGG	7.4e-19	24	17	12	0.71	0.5	46	1573
2	Valine, leucine and isoleucine degradation	KEGG:00280	KEGG	7.4e-19	25	17	12	0.71	0.48	44	1573
2	Fatty acid metabolism	KEGG:01212	KEGG	1.8e-14	25	17	10	0.59	0.4	37	1573
2	PPAR signaling pathway	KEGG:03320	KEGG	0.00026	43	17	5	0.29	0.12	11	1573
2	Propanoate metabolism	KEGG:00640	KEGG	0.00044	10	17	3	0.18	0.3	28	1573
2	Butanoate metabolism	KEGG:00650	KEGG	0.00052	11	17	3	0.18	0.27	25	1573
2	Fatty acid elongation	KEGG:00062	KEGG	0.0006	12	17	3	0.18	0.25	23	1573
2	beta-Alanine metabolism	KEGG:00410	KEGG	0.00069	13	17	3	0.18	0.23	21	1573
2	Lysine degradation	KEGG:00310	KEGG	0.0012	16	17	3	0.18	0.19	17	1573
2	Tryptophan metabolism	KEGG:00380	KEGG	0.002	20	17	3	0.18	0.15	14	1573
2	Peroxisome	KEGG:04146	KEGG	0.0044	27	17	3	0.18	0.11	10	1573
2	Biosynthesis of unsaturated fatty acids	KEGG:01040	KEGG	0.013	13	17	2	0.12	0.15	14	1573
2	Alcoholic liver disease	KEGG:04936	KEGG	0.041	63	17	3	0.18	0.048	4.4	1573
2	Beta oxidation meta pathway	WP:WP372	WP	3.6e-07	15	8	5	0.62	0.33	32	774
2	Tryptophan metabolism	WP:WP270	WP	0.00092	18	8	3	0.38	0.17	16	774
2	Fatty acid biosynthesis	WP:WP504	WP	0.0086	13	8	2	0.25	0.15	15	774
3	activation of innate immune response	GO:0002218	GO:BP	0.0037	48	8	4	0.5	0.083	20	1957
3	superoxide metabolic process	GO:0006801	GO:BP	0.0037	20	8	3	0.38	0.15	37	1957
3	positive regulation of tumor necrosis factor production	GO:0032760	GO:BP	0.0044	24	8	3	0.38	0.12	31	1957
3	protein folding	GO:0006457	GO:BP	0.036	25	8	2	0.25	0.08	20	1957
3	cellular response to lipid	GO:0071396	GO:BP	0.044	95	8	3	0.38	0.032	7.7	1957
3	Lipid and atherosclerosis	KEGG:05417	KEGG	0.0024	102	8	5	0.62	0.049	9.6	1573
4	translation	GO:0006412	GO:BP	3.9e-11	49	9	8	0.89	0.16	36	1957
4	ribosome biogenesis	GO:0042254	GO:BP	0.021	26	9	2	0.22	0.077	17	1957
4	Ribosome	KEGG:03010	KEGG	5.6e-17	14	8	8	1	0.57	110	1573
4	Coronavirus disease - COVID-19	KEGG:05171	KEGG	2.7e-10	80	8	8	1	0.1	20	1573
5	G protein-coupled receptor signaling pathway	GO:0007186	GO:BP	3.5e-06	89	9	7	0.78	0.079	17	1957
5	regulation of blood pressure	GO:0008217	GO:BP	0.022	26	9	3	0.33	0.12	25	1957
5	embryonic limb morphogenesis	GO:0030326	GO:BP	0.025	13	9	2	0.22	0.15	33	1957
5	cranial skeletal system development	GO:1904888	GO:BP	0.025	13	9	2	0.22	0.15	33	1957
5	ossification	GO:0001503	GO:BP	0.025	51	9	3	0.33	0.059	13	1957
5	skeletal system development	GO:0001501	GO:BP	0.03	60	9	3	0.33	0.05	11	1957
5	multicellular organism growth	GO:0035264	GO:BP	0.037	25	9	2	0.22	0.08	17	1957
5	positive regulation of cold-induced thermogenesis	GO:0120162	GO:BP	0.046	29	9	2	0.22	0.069	15	1957
5	Renin secretion	KEGG:04924	KEGG	0.0015	17	6	3	0.5	0.18	46	1573
5	Apelin signaling pathway	KEGG:04371	KEGG	0.0072	54	6	3	0.5	0.056	15	1573
5	Adrenergic signaling in cardiomyocytes	KEGG:04261	KEGG	0.0072	40	6	3	0.5	0.075	20	1573
5	Neuroactive ligand-receptor interaction	KEGG:04080	KEGG	0.0072	51	6	3	0.5	0.059	15	1573
5	Sphingolipid signaling pathway	KEGG:04071	KEGG	0.0072	47	6	3	0.5	0.064	17	1573
5	cGMP-PKG signaling pathway	KEGG:04022	KEGG	0.0072	43	6	3	0.5	0.07	18	1573
5	Cushing syndrome	KEGG:04934	KEGG	0.0072	53	6	3	0.5	0.057	15	1573
5	Rap1 signaling pathway	KEGG:04015	KEGG	0.014	71	6	3	0.5	0.042	11	1573
5	Chemokine signaling pathway	KEGG:04062	KEGG	0.014	74	6	3	0.5	0.041	11	1573
5	Gastric acid secretion	KEGG:04971	KEGG	0.016	20	6	2	0.33	0.1	26	1573
5	Long-term depression	KEGG:04730	KEGG	0.016	21	6	2	0.33	0.095	25	1573
5	Melanogenesis	KEGG:04916	KEGG	0.021	26	6	2	0.33	0.077	20	1573
5	Aldosterone synthesis and secretion	KEGG:04925	KEGG	0.021	29	6	2	0.33	0.069	18	1573
5	Cortisol synthesis and secretion	KEGG:04927	KEGG	0.021	28	6	2	0.33	0.071	19	1573
5	Circadian entrainment	KEGG:04713	KEGG	0.021	29	6	2	0.33	0.069	18	1573
5	Parathyroid hormone synthesis, secretion and action	KEGG:04928	KEGG	0.022	31	6	2	0.33	0.065	17	1573
5	Vascular smooth muscle contraction	KEGG:04270	KEGG	0.023	32	6	2	0.33	0.062	16	1573
5	Retrograde endocannabinoid signaling	KEGG:04723	KEGG	0.023	33	6	2	0.33	0.061	16	1573
5	Glutamatergic synapse	KEGG:04724	KEGG	0.024	35	6	2	0.33	0.057	15	1573
5	Cholinergic synapse	KEGG:04725	KEGG	0.024	36	6	2	0.33	0.056	15	1573
5	Gap junction	KEGG:04540	KEGG	0.025	37	6	2	0.33	0.054	14	1573
5	Serotonergic synapse	KEGG:04726	KEGG	0.025	38	6	2	0.33	0.053	14	1573
5	Phospholipase D signaling pathway	KEGG:04072	KEGG	0.029	43	6	2	0.33	0.047	12	1573
5	Oxytocin signaling pathway	KEGG:04921	KEGG	0.029	44	6	2	0.33	0.045	12	1573
5	Dopaminergic synapse	KEGG:04728	KEGG	0.029	44	6	2	0.33	0.045	12	1573
5	Estrogen signaling pathway	KEGG:04915	KEGG	0.037	51	6	2	0.33	0.039	10	1573
5	Growth hormone synthesis, secretion and action	KEGG:04935	KEGG	0.037	52	6	2	0.33	0.038	10	1573
5	Platelet activation	KEGG:04611	KEGG	0.038	53	6	2	0.33	0.038	9.9	1573
5	Chagas disease	KEGG:05142	KEGG	0.047	61	6	2	0.33	0.033	8.6	1573
5	Angiotensin II signaling acute in thick ascending limbs	WP:WP3887	WP	0.013	11	4	2	0.5	0.18	35	774
6	proteolysis involved in protein catabolic process	GO:0051603	GO:BP	4.8e-06	82	5	5	1	0.061	24	1957
6	Proteasome	KEGG:03050	KEGG	5.3e-13	12	6	6	1	0.5	130	1573
6	Spinocerebellar ataxia	KEGG:05017	KEGG	2.9e-07	40	6	5	0.83	0.12	33	1573
6	Parkinson disease	KEGG:05012	KEGG	2e-06	63	6	5	0.83	0.079	21	1573
6	Huntington disease	KEGG:05016	KEGG	2e-06	66	6	5	0.83	0.076	20	1573
6	Amyotrophic lateral sclerosis	KEGG:05014	KEGG	3.7e-06	80	6	5	0.83	0.062	16	1573
6	Prion disease	KEGG:05020	KEGG	3.7e-06	81	6	5	0.83	0.062	16	1573
6	Alzheimer disease	KEGG:05010	KEGG	1.2e-05	105	6	5	0.83	0.048	12	1573
6	Pathways of neurodegeneration - multiple diseases	KEGG:05022	KEGG	2.2e-05	122	6	5	0.83	0.041	11	1573
6	Epstein-Barr virus infection	KEGG:05169	KEGG	0.0048	94	6	3	0.5	0.032	8.4	1573
6	Proteasome degradation	WP:WP302	WP	1e-08	12	6	5	0.83	0.42	54	774
7	regulation of mitochondrial membrane potential	GO:0051881	GO:BP	0.032	22	7	2	0.29	0.091	25	1957
7	cellular response to UV	GO:0034644	GO:BP	0.039	25	7	2	0.29	0.08	22	1957
7	intrinsic apoptotic signaling pathway in response to DNA damage	GO:0008630	GO:BP	0.043	29	7	2	0.29	0.069	19	1957
7	Apoptosis	KEGG:04210	KEGG	1.6e-06	65	7	6	0.86	0.092	21	1573
7	Apoptosis - multiple species	KEGG:04215	KEGG	0.0011	17	7	3	0.43	0.18	40	1573
7	Platinum drug resistance	KEGG:01524	KEGG	0.0085	38	7	3	0.43	0.079	18	1573
7	Transcriptional misregulation in cancer	KEGG:05202	KEGG	0.021	58	7	3	0.43	0.052	12	1573
7	Herpes simplex virus 1 infection	KEGG:05168	KEGG	0.021	63	7	3	0.43	0.048	11	1573
7	Measles	KEGG:05162	KEGG	0.021	65	7	3	0.43	0.046	10	1573
7	Human immunodeficiency virus 1 infection	KEGG:05170	KEGG	0.025	73	7	3	0.43	0.041	9.2	1573
7	MicroRNAs in cancer	KEGG:05206	KEGG	0.026	77	7	3	0.43	0.039	8.8	1573
8	superoxide metabolic process	GO:0006801	GO:BP	0.017	20	7	3	0.43	0.15	42	1957
8	cellular respiration	GO:0045333	GO:BP	0.03	30	7	3	0.43	0.1	28	1957
8	response to activity	GO:0014823	GO:BP	0.047	11	7	2	0.29	0.18	51	1957
8	Huntington disease	KEGG:05016	KEGG	0.00096	66	6	4	0.67	0.061	16	1573
8	Peroxisome	KEGG:04146	KEGG	0.046	27	6	2	0.33	0.074	19	1573
8	Longevity regulating pathway - multiple species	KEGG:04213	KEGG	0.046	32	6	2	0.33	0.062	16	1573
8	Oxidative stress response	WP:WP173	WP	0.00081	18	6	3	0.5	0.17	22	774
8	Nuclear factor erythroid derived 2 like 2 signaling pathway	WP:WP2376	WP	0.026	66	6	3	0.5	0.045	5.9	774
9	positive regulation of smooth muscle cell proliferation	GO:0048661	GO:BP	7e-06	19	4	4	1	0.21	100	1957
9	body fluid secretion	GO:0007589	GO:BP	0.0074	16	4	2	0.5	0.12	61	1957
9	phosphatidylinositol 3-kinase/protein kinase B signal transduction	GO:0043491	GO:BP	0.022	57	4	2	0.5	0.035	17	1957
9	mitochondrion organization	GO:0007005	GO:BP	0.027	70	4	2	0.5	0.029	14	1957
9	MAPK cascade	GO:0000165	GO:BP	0.041	112	4	2	0.5	0.018	8.7	1957
9	negative regulation of transcription by RNA polymerase II	GO:0000122	GO:BP	0.041	110	4	2	0.5	0.018	8.9	1957
9	positive regulation of release of cytochrome c from mitochondria	GO:0090200	GO:BP	0.044	10	4	1	0.25	0.1	49	1957
9	homeostasis of number of cells within a tissue	GO:0048873	GO:BP	0.044	10	4	1	0.25	0.1	49	1957
9	cellular response to cadmium ion	GO:0071276	GO:BP	0.047	11	4	1	0.25	0.091	44	1957
9	positive regulation of transport	GO:0051050	GO:BP	0.047	125	4	2	0.5	0.016	7.8	1957
9	phospholipase C-activating G protein-coupled receptor signaling pathway	GO:0007200	GO:BP	0.049	12	4	1	0.25	0.083	41	1957
9	Relaxin signaling pathway	KEGG:04926	KEGG	0.0003	56	5	4	0.8	0.071	22	1573
9	Fluid shear stress and atherosclerosis	KEGG:05418	KEGG	0.00039	71	5	4	0.8	0.056	18	1573
9	Bladder cancer	KEGG:05219	KEGG	0.00055	26	5	3	0.6	0.12	36	1573
9	AGE-RAGE signaling pathway in diabetic complications	KEGG:04933	KEGG	0.0058	62	5	3	0.6	0.048	15	1573
9	Proteoglycans in cancer	KEGG:05205	KEGG	0.0082	80	5	3	0.6	0.038	12	1573
9	Endocrine resistance	KEGG:01522	KEGG	0.038	51	5	2	0.4	0.039	12	1573
9	Leukocyte transendothelial migration	KEGG:04670	KEGG	0.038	42	5	2	0.4	0.048	15	1573
9	Estrogen signaling pathway	KEGG:04915	KEGG	0.038	51	5	2	0.4	0.039	12	1573
9	HIF-1 signaling pathway	KEGG:04066	KEGG	0.038	52	5	2	0.4	0.038	12	1573
9	IL-17 signaling pathway	KEGG:04657	KEGG	0.038	46	5	2	0.4	0.043	14	1573
9	TNF signaling pathway	KEGG:04668	KEGG	0.039	55	5	2	0.4	0.036	11	1573
9	Diabetic cardiomyopathy	KEGG:05415	KEGG	0.044	61	5	2	0.4	0.033	10	1573
10	translational initiation	GO:0006413	GO:BP	0.00052	11	5	3	0.6	0.27	110	1957
10	cellular response to amino acid starvation	GO:0034198	GO:BP	0.013	11	5	2	0.4	0.18	71	1957
10	Protein processing in endoplasmic reticulum	KEGG:04141	KEGG	0.0059	38	5	3	0.6	0.079	25	1573
11	G1/S transition of mitotic cell cycle	GO:0000082	GO:BP	0.0003	37	6	4	0.67	0.11	35	1957
11	positive regulation of fibroblast proliferation	GO:0048146	GO:BP	0.00094	17	6	3	0.5	0.18	58	1957
11	signal transduction by p53 class mediator	GO:0072331	GO:BP	0.02	32	6	2	0.33	0.062	20	1957
11	response to xenobiotic stimulus	GO:0009410	GO:BP	0.043	59	6	2	0.33	0.034	11	1957
11	Cell cycle	KEGG:04110	KEGG	2.4e-07	74	6	6	1	0.081	21	1573
11	Cellular senescence	KEGG:04218	KEGG	2.4e-07	70	6	6	1	0.086	22	1573
11	Human papillomavirus infection	KEGG:05165	KEGG	2.1e-06	113	6	6	1	0.053	14	1573
11	Viral carcinogenesis	KEGG:05203	KEGG	2.2e-05	79	6	5	0.83	0.063	17	1573
11	p53 signaling pathway	KEGG:04115	KEGG	2.8e-05	36	6	4	0.67	0.11	29	1573
11	Epstein-Barr virus infection	KEGG:05169	KEGG	2.8e-05	94	6	5	0.83	0.053	14	1573
11	Glioma	KEGG:05214	KEGG	2.8e-05	36	6	4	0.67	0.11	29	1573
11	Melanoma	KEGG:05218	KEGG	2.8e-05	38	6	4	0.67	0.11	28	1573
11	Non-small cell lung cancer	KEGG:05223	KEGG	3.1e-05	40	6	4	0.67	0.1	26	1573
11	Chronic myeloid leukemia	KEGG:05220	KEGG	4.8e-05	47	6	4	0.67	0.085	22	1573
11	Pancreatic cancer	KEGG:05212	KEGG	4.8e-05	48	6	4	0.67	0.083	22	1573
11	Small cell lung cancer	KEGG:05222	KEGG	4.8e-05	48	6	4	0.67	0.083	22	1573
11	Cushing syndrome	KEGG:04934	KEGG	6.7e-05	53	6	4	0.67	0.075	20	1573
11	Breast cancer	KEGG:05224	KEGG	7.2e-05	55	6	4	0.67	0.073	19	1573
11	Hepatocellular carcinoma	KEGG:05225	KEGG	0.00013	65	6	4	0.67	0.062	16	1573
11	Hepatitis C	KEGG:05160	KEGG	0.0002	73	6	4	0.67	0.055	14	1573
11	Bladder cancer	KEGG:05219	KEGG	0.00024	26	6	3	0.5	0.12	30	1573
11	Kaposi sarcoma-associated herpesvirus infection	KEGG:05167	KEGG	0.00035	87	6	4	0.67	0.046	12	1573
11	Human cytomegalovirus infection	KEGG:05163	KEGG	0.00053	99	6	4	0.67	0.04	11	1573
11	Human T-cell leukemia virus 1 infection	KEGG:05166	KEGG	0.00057	102	6	4	0.67	0.039	10	1573
11	PI3K-Akt signaling pathway	KEGG:04151	KEGG	0.0013	127	6	4	0.67	0.031	8.3	1573
11	Endocrine resistance	KEGG:01522	KEGG	0.0014	51	6	3	0.5	0.059	15	1573
11	Measles	KEGG:05162	KEGG	0.0027	65	6	3	0.5	0.046	12	1573
11	Influenza A	KEGG:05164	KEGG	0.0035	72	6	3	0.5	0.042	11	1573
11	MicroRNAs in cancer	KEGG:05206	KEGG	0.0041	77	6	3	0.5	0.039	10	1573
11	JAK-STAT signaling pathway	KEGG:04630	KEGG	0.019	42	6	2	0.33	0.048	12	1573
11	Prostate cancer	KEGG:05215	KEGG	0.026	50	6	2	0.33	0.04	10	1573
11	Gastric cancer	KEGG:05226	KEGG	0.028	53	6	2	0.33	0.038	9.9	1573
11	G1 to S cell cycle control	WP:WP348	WP	2.3e-05	31	4	4	1	0.13	25	774
11	ATM signaling pathway	WP:WP654	WP	0.00013	15	4	3	0.75	0.2	39	774
11	Adipogenesis	WP:WP155	WP	0.0047	55	4	3	0.75	0.055	11	774
11	Genetic alterations of lung cancer	WP:WP1968	WP	0.0049	14	4	2	0.5	0.14	28	774
11	p53 pathway	WP:WP655	WP	0.009	21	4	2	0.5	0.095	18	774

## Sheet: Table S8
Supplementary Table S8 - Results of the cluster merging (clustrfusion()) and lonely gene fishing step (lonelyfishing()) for the rat liver dataset. Each row details a significantly enriched biological term (function/pathway) and its associated cluster, with the following information: cluster number before merge (old_clustr), cluster number after merge (new_clustr), short term name (term_name), ter…
old_clustr	new_clustr	term_name	term_size	term_id	source
1	1	ribosome biogenesis	26	GO:0042254	GO:BP
2	2	organic acid catabolic process	56	GO:0016054	GO:BP
3	3	activation of innate immune response	48	GO:0002218	GO:BP
3	3	cellular response to lipid	95	GO:0071396	GO:BP
3	3	positive regulation of tumor necrosis factor production	24	GO:0032760	GO:BP
3	3	superoxide metabolic process	20	GO:0006801	GO:BP
4	4	ribosome biogenesis	26	GO:0042254	GO:BP
4	4	translation	49	GO:0006412	GO:BP
5	5	G protein-coupled receptor signaling pathway	89	GO:0007186	GO:BP
5	5	ossification	51	GO:0001503	GO:BP
5	5	regulation of blood pressure	26	GO:0008217	GO:BP
5	5	skeletal system development	60	GO:0001501	GO:BP
6	6	proteolysis involved in protein catabolic process	82	GO:0051603	GO:BP
8	8	cellular respiration	30	GO:0045333	GO:BP
8	8	superoxide metabolic process	20	GO:0006801	GO:BP
9	9	positive regulation of smooth muscle cell proliferation	19	GO:0048661	GO:BP
10	10	translational initiation	11	GO:0006413	GO:BP
11	11	G1/S transition of mitotic cell cycle	37	GO:0000082	GO:BP
11	11	positive regulation of fibroblast proliferation	17	GO:0048146	GO:BP

## Sheet: Table S9
Supplementary Table S9 - Results of the lonely cluster functional enrichment analysis (simplenrich()) for the rat liver dataset. Each row details a significantly enriched biological term* (function/pathway), with the following information: short term name (term_name), unique identifier (term_id), database abbreviation (source), FDR-corrected hypergeometric p-value (p_value), total genes annotated…
term_name	term_id	source	p_value	term_size	query_size	intersection_size	precision	recall	enrichment_ratio	effective_domain_size
IL 5 signaling pathway	WP:WP44	WP	0.018	35	117	14	0.12	0.4	2.6	774
Insulin signaling	WP:WP439	WP	0.025	57	117	18	0.15	0.32	2.1	774
IL 2 signaling pathway	WP:WP569	WP	0.025	35	117	13	0.11	0.37	2.5	774

[truncated: 14 more sheets: Table S10, Table S11, Table S12, Table S13, Table S14, Table S15, Table S16, Table S17, Table S18, Table S19, Table S20, Table S21, Table S22, Table S23]
